# Supplementary material for: The J Domain Proteins of Plasmodium knowlesi, a Zoonotic Malaria Parasite of Humans
Source: Int J Mol Sci. 2024 Nov 16;25(22):12302. doi: 10.3390/ijms252212302 (PMC11594657; doi:10.3390/ijms252212302)
Supplement: Supplementary file 1 [file ijms-25-12302-s001.zip]

Archive with 1 entries (1 files):
- ijms-3281706-supplementary.pdf
